# Supplementary material for: Methionine as a regulator of bone remodeling with fasting
Source: JCI Insight. 2024 May 21;9(12):e177997. doi: 10.1172/jci.insight.177997 (PMC11383369; doi:10.1172/jci.insight.177997)
Supplement: Supporting data values [file jciinsight-9-177997-s047.xlsx]

## Sheet: Figure 2
Figure 2D
Gene expression
Bhmt	Control	Fasting 24H
	1.515	2.681
	0.802	5.422
	1.009	3.004
	0.627	1.939
	0.734	2.141
	1.351	2.647
	1.223	2.263
	1.071	2.142
Sahh	Control	Fasting 24H
	1.013	1.812
	1.028	1.816
	1.485	1.631
	0.833	1.665
	0.995	1.364
	1.093	1.625
	0.763	1.561
	0.934	1.476
Mat1a	Control	Fasting 24H
	1.067	3.451
	1.018	3.181
	1.118	3.769
	0.803	2.929
	0.872	3.112
	1.636	3.06
	1.002	3.753
	0.717	2.585
Cbs	Control	Fasting 24H
	1.019	0.987
	0.866	1.005
	1.04	1.085
	0.924	0.859
	0.998	0.812
	1.142	1.082
	1.042	1.085
	0.994	0.963

## Sheet: Figure 3
Figure 3B						Figure 3C
Gene expression						Gene expression
COL1A1	Methionine loss	Methionine 100 umol	Methionine 500 umol	Control			Betaine 50 µmol				Betaine 250 µmol				Dimethylglycine 5 µmol				Dimethylglycine 25 µmol				Homocysteine 15 µmol				Homocysteine 75 µmol
	0.359043	0.819838	0.515078	1.06936		COL1A1	0.8165	0.9575	1.24467	0.84325	0.965	0.95975	1.23225	1.05625	2.06567	0.75825	1.14375	0.67575	1.991	0.720333	1.274	0.5295	1.059	0.97225	1.05725	0.754	0.8805	1.085	1.2495	0.639
	0.633253	1.03283	0.963898	1.02309		ALPL	1.05625	1.091	0.9965	1.07725	1.142	1.02225	1.26575	1.13525	1.66467	0.88825	0.68825	1.29025	1.66667	0.936667	1.25	0.7305	1.306	1.1805	1.07925	1.06625	0.916	1.207	0.952	0.63375
	0.738514	1.40185	1.26293	1.08659		OPG	0.781	1.13475	1.18725	0.76175	0.9755	1.3065	1.358	0.62075	2.24833	0.5255	0.6485	0.50325	2.556	0.483667	1.07833	0.414	1.5295	0.88525	1.525	0.701	0.97925	0.81075	0.91925	0.50325
	0.385609	0.784642	0.787234	1.03829		OPN	1.2305	1.00675	1.43375	0.71875	1.054	1.844	1.32625	0.766	2.635	0.65425	0.76525	0.5765	2.76067	0.539	0.924	0.41025	1.099	0.7955	1.80575	0.67425	1.18725	0.9495	1.6035	0.3935
	0.6235	0.98825	0.83275	1.00928		OCN	0.75325	0.98325	1.3955	0.93225	0.86675	1.044	1.296	0.9295	1.38667	0.658	0.89575	0.7905	1.81367	0.826333	1.29333	0.50725	0.845	1.0125	1.00775	0.88925	0.802	1.14475	1.3415	0.66625
						RUNX2	0.74525	1.1195	1.33075		1.0015	1.094	1.28725		2.18633	0.2565	1.03	0.63275	2.209	0.275667	1.24033	0.53725	1.2005	0.982	1.26075	0.80725	0.92125	1.05075	1.3765	0.60925
ALPL	Methionine loss	Methionine 100 umol	Methionine 500 umol	Control		SP7	1.2035	1.78967			1.0355	1.32825			0.927667	1.78825			1.49933	1.786			1.5595	0.949333			1.10933	1.053
	0.467047	0.825187	0.628246	1.03065		ATF4	0.98825	1.058	1.20575	0.8955	0.9215	1.12425	1.10525	0.887	1.817	0.62075	0.85125	0.7565	2.48167	0.626333	1.01	0.563	1.01475	1.09975	1.1915	0.76925	0.9925	1.09475	1.30725	0.7565
	0.341156	0.846495	0.787019	1.00839			*** blank=undetectable
	0.395301	0.679688	0.876801	1.02167
	0.385805	1.30836	0.958489	1.01338
	0.7145	0.74625	0.78725	1.00465
						Figure 3F
PLOD2	Methionine loss	Methionine 100 umol	Methionine 500 umol	Control		ELISA
	0.512006	0.875266	0.699925	1.26498		OPG	Methionine Loss	Methionine 20 umol	Methionine 100 umol	Methionine 500 umol
	1.15998	1.06149	1.33986	1.22227			1637.63	3950.33	3498.9	4642.5
	0.757534	1.83399	2.13968	1.21047			3611.23	13129	10904.1	10760.2
	0.821859	1.2569	0.652033	1.16741			3173.49	8184.95	8270.23	8954.77
	0.65575	0.781	0.7285	1.02546			2428.15	4509.35	7136.97	7255.14
							3474.18	11372	5921.64	5674.6
PLOD3	Methionine loss	Methionine 100 umol	Methionine 500 umol	Control
	0.818841	0.799199	0.733134	1.01187		Osteocalcin	Methionine Loss	Methionine 20 umol	Methionine 100 umol	Methionine 500 umol
	0.951836	0.804233	0.859536	1.01158			387.28	533.86	502.31	588.74
	0.965629	0.951892	1.18775	1.00825			291.86	347.06	352.58	341.77
	0.791066	0.840525	0.778539	1.03171			306.93	376.37	639.86	531.86
	1.2435	0.97075	0.817	1.01053			431.53	461.41	358.02	462.62
							303.56	314.6	316.89	341.42
OPG	Methionine loss	Methionine 100 umol	Methionine 500 umol	Control
	0.428313	0.947109	0.492256	1.04257
	0.396323	0.739386	0.788763	1.1161
	0.32688	1.66775	1.76396	1.23754
	0.29324	0.661877	0.346721	1.26783
	0.4725	0.61375	0.70175	1.01554
OPN	Methionine loss	Methionine 100 umol	Methionine 500 umol	Control
	1.60356	0.60132	0.656444	1.16001
	3.55077	0.69658	0.937232	1.0855
	3.16995	1.57537	1.91673	1.24129
	2.31796	0.879912	0.383393	1.22664
	2.12425	0.72175	0.67775	1.0355
OCN	Methionine loss	Methionine 100 umol	Methionine 500 umol	Control
	1.01807	0.759223	0.297651	1.01857
	1.36614	0.617158	0.912393	1.00511
	2.05692	0.877747	1.08904	1.00399
	1.29678	0.682106	0.706398	1.08528
	1.64225	0.775	0.637	1.06472
RUNX2	Methionine loss	Methionine 100 umol	Methionine 500 umol	Control
	0.652512	0.861333	0.676459	1.02225
	0.946938	0.790228	0.789022	1.05684
	1.11292	1.39969	1.41655	1.0651
	0.693561	0.783165	0.693985	1.0752
	1.09	1.0435	0.86075	1.00772
ATF4	Methionine loss	Methionine 100 umol	Methionine 500 umol	Control
	1.66849	0.597823	0.362128	1.0596
	3.06789	0.575344	0.557248	1.02291
	3.62675	0.911312	0.965845	1.02968
	2.75904	0.530553	0.449634	1.0295
	3.2375	0.675	0.6	1.02198
STAB2	Methionine loss	Methionine 100 umol	Methionine 500 umol	Control
	0.96457	0.892063	0.660441	1.00656
	1.13019	0.677966	0.711305	1.00902
	1.09387	1.15556	1.06839	1.01126
	1.09865	0.846634	0.748519	1.02083
	1.307	1.1	0.8895	1.00693

## Sheet: Figure 4
Figure 4C
Staining
Methionine Loss				Control - Methionine 20 µmol				Methionine excess - 100 µmol				Methionine excess - 500 µmol
0.0762049	0.0962281	0.0141	0.0625211	0.135154	0.180061	0.0762222	0.148572	0.131502	0.157516	0.0571667	0.147358	0.13764	0.158208	0.0473556	0.151377

## Sheet: Figure 5
Figure 5B
ELISA
Osteocalcin	Control								Excess Methionine (60mg/day)								Fasting (24H)
Female	253.345	204.54	104.126	192.103	180.979	99.566	33.2538	42.8364	101.002	259.223	125.022	120.201	45.9316	54.0405	139.567	70.5587	47.3535	21.7685	16.3622	6.74373	91.7506	214.241	305.919	206.845
Male	20.4392	68.7934	102.18	4.89604			130.939	58.8981	44.1613	12.3351	18.5477	47.8107	131.037	74.2719	158.865	49.4455	72.7557	98.9508	122.666	150.304	172.106	36.8425	30.7049	31.201
P1NP	Control								Excess Methionine (60mg/day)								Fasting (24H)
Female	4516.93	2463.76	2996.86	1157.63	3589.36	4482.3	3256.45	3565.88	2736.64	3726.63	2268.8	1537.21	2012.32	2136.09	2487.11	2329.6	1111	1359.39	1515.44	1607.02	2328.1	1866.59	810.702	955.686
Male	2758.94	3701.06	2228.41	3163.87	3037.12	3704.77	6507.61	5739.17	3133.65	1398.57	2766.6	3862.23	2333.95	3541	2380.69	2417.62	1159.44	1740.34	2531.93	1394.45	852.082	812.886	1740.34	1521.56
Figure 5C
Gene expression heat map
Female	Control								Methionine								Fasting
SOST	0.67	0.71	0.78	0.99	3.22	0.75	0.93	1.22	0.6	0.33	0.48	0.4	0.61	0.8	0.74	0.4	0.44	0.89	0.58	0.72	0.78	0.74	0.44	0.52
DKK1	0.74	0.6	0.89	0.89	1.56	0.72	0.86	2.99	0.91	0.43	0.7	0.44	0.58	0.73	0.66	0.35	0.69	0.99	0.98	0.9	0.8	1.26	0.52	0.5
COL1A1	1.15	0.41	1.32	0.94	1.44	0.88	1.16	1.16	0.64	0.42	0.61	0.52	0.34	0.63	1.07	0.41	0.61	0.52	1.06	0.72	0.69	1.57	0.54	0.27
ALPL	1.27	0.4	1.2	0.87	0.98	1.58	1.21	1.01	0.91	0.52	0.94	0.52	0.45	0.84	1.16	0.43	0.62	0.61	1.43	0.64	0.94	2.23	0.58	0.33
VEGF	0.99	0.74	0.91	0.88	1.11	0.77	1.13	1.79	1.43	0.51	0.48	0.53	0.5	0.95	0.78	0.16	0.4	0.62	0.43	0.6	0.6	0.58	0.64	0.58
VEGFA	1	0.74	0.95	0.84	1.19	0.87	0.92	1.77	1.01	0.64	0.49	0.5	0.47	0.84	0.68	0.54	0.43	0.63	0.44	0.48	0.54	0.51	0.55	0.57
IGF-1	1.44	0.49	0.68	0.89	0.58	0.81	1.61	3.1	1.81	1.48	1.07	1.26	1.2	1.28	0.61	1.13	0.42	0.75	0.58	0.64	0.6	0.53	1.01	1.36
RANKL	1.46	0.21	0.93	1.17	0.49	0.98	1.96	3.16	0.53	0.42	0.3	0.4	0.41	0.3	0.71	0.42	0.93	0.98	1.27	1.24	0.98	1.63	0.96	0.4
DESTRIN	1.14	0.89	0.64	1.12	0.86	1.02	1.66	0.95	1.12	0.91	1.19	0.96	0.51	0.81	1.69	0.64	1.13	1.59	1.07	1.5	1.56	1.6	1.37	0.36
OPG	1.04	0.51	1.21	0.83	1.48	0.75	1.12	1.51	0.85	1.09	0.7	0.47	0.44	0.67	1.06	0.43	1.02	1.05	1.66	1.35	2.01	2.59	1.47	0.92
OPN	1.21	0.67	0.71	1.18	0.69	0.59	1.07	3.39	0.65	0.7	0.81	0.8	0.34	0.38	1.51	0.17	1.61	1.92	2.93	0.93	1.31	4.17	2.03	1.24
OCN	0.94	0.15	1.7	1.27	1.79	1.19	1.38	1.16	0.59	0.89	0.59	0.34	0.53	0.7	0.89	0.62	0.62	1.38	1.29	0.94	0.84	1.58	0.63	0.27
RUNX2	1.22	0.71	0.85	0.98	0.78	1.2	1.34	1.11	1.24	1.12	1.22	0.8	0.83	1	2.35	0.69	0.98	1.12	1.21	1.3	1.46	2.13	1.23	0.44
ATF4	1.36	0.68	0.77	0.91	0.65	0.94	1.29	1.95	1.14	0.63	0.74	0.82	0.74	0.62	1.09	0.54	1.06	1.33	0.97	1.4	0.9	1.81	1.14	0.62
ESP	1.3	0.66	0.67	0.89	0.77	0.59	0.87	4.94	0.9	0.63	0.46	0.38	0.5	0.5	0.73	0.14	0.59	1.18	0.52	0.78	0.84	0.95	0.62	0.44
ESR1	1.01	0.9	0.86	0.87	0.8	0.92	1.05	1.9	1.16	0.66	0.69	0.61	0.58	0.57	0.87	0.49	0.74	1.17	0.96	1.03	1.02	1.51	1.07	0.54
Male	Control								Methionine								Fasting
SOST	1.12	1.06	0.66	0.83	0.84	1.25	1.12	1.31	1.13	2.34	2.1	1.6	1.93	2.68	2.84	1.86	1.99	0.84	2.44	1.6	1.67	1.72	1.78	1.59
DKK1	1.75	0.94	0.71	1.15	0.72	0.8	1.14	1.14	1.82	1.54	2.16	1.76	1.97	1.86	2.19	1.58	1.27	0.7	1.55	0.93	0.82	1.02	0.99	1.18
COL1A1	3.01	0.63	0.75	2.24	0.57	0.29	2.07	0.94	1.63	1.69	2	1.88	4.16	1.74	0.87	1.13	0.91	0.79	1.34	0.6	0.82	0.4	1.07	1.83
ALPL	1.83	0.87	0.81	1.5	0.73	0.68	1.52	0.68	1.94	1.45	1.98	1.99	2.86	1.18	0.91	1.24	1.12	0.68	1.09	0.69	0.67	0.52	0.59	1.02
VEGF	1.24	0.97	0.94	0.94	1.15	1.08	0.81	0.95	0.28	0.94	0.84	1.07	0.96	1.22	0.57	1.43	0.79	0.6	0.7	0.59	0.5	0.6	0.57	0.87
VEGFA	1.22	0.91	0.93	0.95	1.1	1.01	0.92		1.14	0.9	0.91	1.03	1.17	1.13	0.87	1.11	0.9	0.57	0.77	0.61	0.58	0.38	0.51	0.91
IGF-1	1.77	1.51	1.12	0.74	0.58	0.8	0.97	1.01	0.96	1.12	0.83	0.66	0.61	0.45	0.54	0.76	1.22	0.57	0.92	0.94	0.67	0.93	1.19	0.86
RANKL	1.39	0.6	0.9	1.27	0.82	0.69	1.54	1.2	1.64	1.15	1.42	1.61	1.3	0.87	0.8	0.95	2.03	0.65	1.34	1.93	1.26	1.65	1.3	2.7
DESTRIN	1.24	1.23	1.06	0.86	0.68	0.8	1.33	1	1.46	1.67	1.57	1.21	0.96	0.84	0.87	1.01	1.3	0.82	1.17	1.15	0.73	1.01	1.23	1.03
OPG	1.79	1.1	0.83	0.97	0.82	0.83	1.15	0.81	2.48	1.31	1.18	1.57	1.55	1.76	1.61	1.58	2.31	2.28	2.74	2.08	2.98	2.8	2.59	3.64
OPN	1.12	1.23	1.15	0.94	0.76	0.68	1.12	1.16	2.78	1.25	1.9	1.79	0.89	0.91	1.05	1.33	2.47	0.86	1.6	1.8	1.19	1.63	0.93	3.01
OCN	3.77	0.28	1.16	1.83	0.64	0.3	2.54	0.91	2.12	1.68	2.53	2.11	5.48	2.19	0.83	1.39	0.88	0.89	1.31	0.68	1.09	0.55	1.36	2.34
RUNX2	1.36	1.36	0.99	1.07	0.62	0.69	1.35	0.89	1.89	1.7	2.26	1.6	1.79	1.23	1.43	1.2	1.22	0.78	1.25	1.04	0.78	0.88	0.7	0.96
ATF4	1.17	1.23	1.11	1.19	0.53	0.54	1.5	1.24	1.16	1.09	1.21	1.17	1.04	0.76	0.79	0.79	1.49	0.85	0.96	0.93	0.73	1.04	0.96	1.24
ESP	1.62	1.41	1.02	0.97	0.67	0.52	1.35	0.95	0.28	1.09	1.5	1.34	1.07	0.78	0.91	0.3	1.28	0.53	0.74	0.78	0.57	0.68	0.74	0.71
ESR1	1.59	1.18	0.87	1.16	0.59	0.71	1.22	1.04	0.85	1.34	1.71	1.33	1.17	1.05	1.09	1.02	1.57	0.81	1.23	1.09	0.81	0.99	0.94	1.25
Figure 5D
Gene expression
Col1a1	Control								Excess Methionine (60mg/day)								Fasting
Female	1.16	0.408	1.315	0.944	1.444	0.883	1.158	1.151	0.414	0.421	0.613	0.516	0.336	0.634	0.637	1.065	0.607	0.518	1.055	0.715	0.691	1.571	0.542	0.269
Male	3.009	0.631	0.748	2.237	0.566	0.287	2.074	0.936	1.626	1.685	1.999	1.883	4.161	1.743	0.865	1.133	0.909	0.79	1.335	0.601	0.822	0.399	1.068	1.832
Ocn	Control								Excess Methionine (60mg/day)								Fasting
Female	1.156	0.145	1.701	1.273	1.786	1.188	1.384	0.939	0.618	0.891	0.594	0.341	0.526	0.698	0.59	0.887	0.617	1.377	1.291	0.941	0.839	1.579	0.627	0.269
Male	3.765	0.282	1.163	1.834	0.644	0.297	2.544	0.908	2.116	1.684	2.527	2.112	5.476	2.191	0.833	1.393	0.878	0.886	1.306	0.678	1.09	0.549	1.364	2.342
Sost	Control								Excess Methionine (60mg/day)								Fasting
Female	1.22	0.709	0.782	0.987	3.222	0.752	0.926	0.666	0.404	0.333	0.478	0.401	0.609	0.799	0.602	0.736	0.439	0.888	0.575	0.721	0.779	0.741	0.441	0.518
Male	1.115	1.057	0.664	0.831	0.837	1.25	1.12	1.312	1.126	2.337	2.097	1.601	1.927	2.684	2.838	1.862	1.99	0.836	2.438	1.601	1.666	1.722	1.78	1.591
Dkk1	Control								Excess Methionine (60mg/day)								Fasting
	2.987	0.6	0.891	0.885	1.562	0.721	0.855	0.736	0.35	0.432	0.702	0.44	0.576	0.732	0.905	0.662	0.688	0.987	0.982	0.896	0.796	1.259	0.516	0.497
	1.745	0.937	0.711	1.147	0.724	0.796	1.14	1.141	1.823	1.543	2.16	1.76	1.966	1.864	2.192	1.575	1.269	0.7	1.55	0.933	0.823	1.022	0.987	1.175
Atf4	Control								Excess Methionine (60mg/day)								Fasting
Female	1.945	0.682	0.773	0.906	0.65	0.941	1.289	1.363	0.541	0.631	0.743	0.817	0.741	0.624	1.143	1.086	1.061	1.325	0.971	1.404	0.899	1.809	1.141	0.62
Male	1.167	1.234	1.108	1.191	0.527	0.537	1.5	1.24	1.155	1.089	1.212	1.167	1.043	0.76	0.785	0.792	1.489	0.847	0.963	0.934	0.726	1.037	0.962	1.236
Runx2	Control								Excess Methionine (60mg/day)								Fasting
Female	1.111	0.711	0.847	0.98	0.778	1.203	1.339	1.215	0.691	1.115	1.215	0.797	0.827	1.003	1.236	2.352	0.98	1.123	1.213	1.304	1.461	2.131	1.228	0.436
Male	1.355	1.356	0.992	1.069	0.617	0.69	1.353	0.89	1.89	1.7	2.259	1.597	1.792	1.231	1.425	1.196	1.22	0.782	1.254	1.044	0.78	0.878	0.701	0.964
Vegf	Control								Excess Methionine (60mg/day)								Fasting
Female	0.735	0.905	0.877	1.11	0.771	1.133	0.987		0.158	0.511	0.481	0.525	0.495	0.951	1.427	0.784	0.395	0.615	0.426	0.599	0.595	0.577	0.637	0.581
Male	1.236	0.972	0.938	0.938	1.146	1.075	0.811	0.946	0.281	0.936	0.837	1.066	0.956	1.217	0.57	1.428	0.791	0.601	0.698	0.591	0.501	0.6	0.569	0.871
Vegfa	Control								Excess Methionine (60mg/day)								Fasting
Female	1.769	0.74	0.954	0.844	1.194	0.868	0.919	0.997	0.536	0.638	0.486	0.5	0.467	0.842	1.011	0.683	0.434	0.631	0.443	0.481	0.536	0.509	0.549	0.57
Male	1.22	0.914	0.926	0.949	1.103	1.011	0.916		1.141	0.901	0.906	1.026	1.167	1.126	0.868	1.111	0.897	0.565	0.771	0.606	0.583	0.376	0.506	0.909

## Sheet: Figure S1
Figure S1A
Staining
Day 4	Day 8	Day 12	Day 16	Day 20
0.168091	0.173107	0.197977	0.25861	0.201977
0.166398	0.171064	0.193903	0.234947	0.205076
0.167322	0.169604	0.192591	0.208574	0.214341
0.166244	0.167705	0.192737	0.25934	0.271499
0.171626	0.16975	0.198704	0.230949	0.211103
Figure S1B							Figure S1C
Gene expression							Gene expression
COL1A1							COL1A1		ALPL
Day 0	0.874	0.877	0.996	1.17	1.12		Vehicle	Vitamin D	Vehicle	Vitamin D
Day 4	3.606	2.593	4.096	3.358	2.895		1.114	1.972	0.937	1.685
Day 8	1.752	2.431	1.929	2.604	2.088		1.1	1.533	1.003	1.277
Day 12	1.2	0.894	0.862	1.265	0.936		0.878	1.806	0.844	1.736
Day 16	1.249	0.743	0.953	0.686	0.815		1.062	1.406	0.999	1.437
Day 20		0.639	0.499	0.441	0.424		1.028	1.307	1.125	1.482
							0.851	1.832	1.122	1.813
ALPL
Day 0	0.758	0.926	1.038	1.212	1.132
Day 4	37.631	21.381	28.693	31.069	22.999
Day 8	19.446	26.616	20.1	27.978	18.575
Day 12	19.259	18.953	13.376	20.473	18.377
Day 16	29.275	14.4	17.737	14.423	18.296
Day 20		10.453	7.705	8.45	8.895
BSP
Day 0	1.238	1.794			0.45
Day 4	3.216	5.996	12.662	4.576	3.209
Day 8	14.214	4.853	6.742	11.698	9.367
Day 12	8.826	3.96		16.197
Day 16	11.833	9.53	1.787	8.802	15.676
Day 20		5.362	1.815	8.11
OCN
Day 0	0.763	1.024	0.873	1.154	1.271
Day 4	8.187	3.722	4.525	3.984	3.157
Day 8	3.622	5.36	3.608	6.105	4.263
Day 12	4.576	4.236	4.681	4.784	3.299
Day 16	5.557	3.319	3.612	2.783	2.778
Day 20		3.605	3.397	1.888	1.757
OPN
Day 0	1.089	0.979	0.7	0.915	1.464
Day 4	3.914	2.288	4.419	2.749	2.693
Day 8	12.726	17.705	14.303	22.987	18.978
Day 12	27.006	10.429	7.499		8.346
Day 16	25.054	11.941	13.776	15.13
Day 20		30.363	30.843

## Sheet: Figure S2
Figure S2
Gene expression
	(-) Choline			(-) Glycine			(-) Methionine			(-) Choline, glycine, methionine
COL1A1	0.8955	0.96075	1.12533	0.89725	0.9735	1.11475	0.3765	0.69225	0.766	0.528	0.84075	0.93175
ALPL	1.74175	1.07975	1.227	1.529	1.29725	1.021	0.4935	1.08275	0.93375	0.541	1.0365	1.031
PLOD2	2.014	0.834	0.67	2.14175	1.1765	1.33225	0.846	0.68125	0.696	2.3845	1.19125	1.1165
PLOD 3	0.86675	0.79725		0.83375	0.887		0.839	0.891		0.882	0.87125
OPG	1.2155	0.8405	0.973	1.111	1.187	1.0335	0.22675	0.72125	0.543	0.38625	1.03375	0.828
OPN	2.413	0.941	0.368667	1.73175	1.6475	0.92975	2.93825	1.87275	1.18025	7.36425	2.6385	1.7885
OCN	0.93325	0.90675	0.794333	0.89375	1.63433	0.9245	1.344	0.92125	1.10825	1.223	0.994	1.029
RUNX2	0.684	1.03325	0.899	0.782	1.12425	1.099	0.56425	0.81	0.549	0.7555	1.18075	0.969
Osterix	0.891	1.73633	1.344	0.745	1.4695	1.4635	0.965333	1.85325	1.93075	1.00925	2.82225	2.885
ATF4	1.11125	1.0205	0.716667	1.01725	1.62433	0.825	3.425	1.96175	2.24725	3.7715	2.515	2.04075
CREB	0.91025	0.9525		0.83275	1.76567		1.22	1.05675		1.2945	1.2775

## Sheet: Figure S3
Figure S3A
Staining
Control			(-) Choline				(-) Glycine			(-) Methionine			(-) Choline, glycine, methionine
0.0645168	0.0616191	0.0558166	0.0301863	0.0358357	0.0387592	0.0449079	0.0462607	0.0369847	0.0404281	0.000263159	0.000589598	undetect.	0.00641467	0.000154444	0.00222705
Figure S3B and S3C
Staining
Control				Betaine 50umol				Betaine 250umol				Homocysteine 15umol				Homocysteine 75umol
0.168058	0.148512	0.142011	0.104743	0.175592	0.153543	0.140065	0.12568	0.177614	0.170201	0.148007	0.125141	0.194125	0.15714	0.138593	0.11352	0.17134	0.159328	0.144278	0.107236
